# Supplementary material for: Synthesis and Structural Characterization of the New Clathrates K8Cd4Ge42, Rb8Cd4Ge42, and Cs8Cd4Ge42
Source: Materials (Basel). 2016 Mar 25;9(4):236. doi: 10.3390/ma9040236 (PMC5502883; doi:10.3390/ma9040236)
Supplement: Supplementary file 1 [file materials-09-00236-s001.zip]

Archive with 5 entries (4 files):
- supplementary/
- supplementary/Cs8Cd4Ge42.cif
- supplementary/Cs8Cd4Ge42_fixed.cif
- supplementary/K8Cd4Ge42.cif
- supplementary/Rb8Cd4Ge42.cif
