# Supplementary material for: Synthesis and Structural Characterization of the New Clathrates K8Cd4Ge42, Rb8Cd4Ge42, and Cs8Cd4Ge42
Source: Materials (Basel). 2016 Mar 25;9(4):236. doi: 10.3390/ma9040236 (PMC5502883; doi:10.3390/ma9040236)
Supplement: Supplementary file 1 [file materials-09-00236-s001.zip › supplementary/Cs8Cd4Ge42.cif]

  
data_Cs8Cd4Ge42 
  
_audit_creation_method            SHELXL-97 
_chemical_name_systematic 
; 
 ? 
; 
_chemical_name_common             ? 
_chemical_melting_point           ? 
_chemical_formula_moiety          ? 
_chemical_formula_sum 
 'Cd3.60 Cs7.80 Ge42.40' 
_chemical_formula_weight          4519.15 
  
loop_ 
 _atom_type_symbol 
 _atom_type_description 
 _atom_type_scat_dispersion_real 
 _atom_type_scat_dispersion_imag 
 _atom_type_scat_source 
 'Cd'  'Cd'  -0.8075   1.2024 
 'International Tables Vol C Tables 4.2.6.8 and 6.1.1.4' 
 'Cs'  'Cs'  -0.3680   2.1192 
 'International Tables Vol C Tables 4.2.6.8 and 6.1.1.4' 
 'Ge'  'Ge'   0.1547   1.8001 
 'International Tables Vol C Tables 4.2.6.8 and 6.1.1.4' 
  
_symmetry_cell_setting            Cubic 
_symmetry_space_group_name_H-M    Pm-3n 
  
loop_ 
 _symmetry_equiv_pos_as_xyz 
 'x, y, z' 
 '-x, -y, z' 
 '-x, y, -z' 
 'x, -y, -z' 
 'z, x, y' 
 'z, -x, -y' 
 '-z, -x, y' 
 '-z, x, -y' 
 'y, z, x' 
 '-y, z, -x' 
 'y, -z, -x' 
 '-y, -z, x' 
 'y+1/2, x+1/2, -z+1/2' 
 '-y+1/2, -x+1/2, -z+1/2' 
 'y+1/2, -x+1/2, z+1/2' 
 '-y+1/2, x+1/2, z+1/2' 
 'x+1/2, z+1/2, -y+1/2' 
 '-x+1/2, z+1/2, y+1/2' 
 '-x+1/2, -z+1/2, -y+1/2' 
 'x+1/2, -z+1/2, y+1/2' 
 'z+1/2, y+1/2, -x+1/2' 
 'z+1/2, -y+1/2, x+1/2' 
 '-z+1/2, y+1/2, x+1/2' 
 '-z+1/2, -y+1/2, -x+1/2' 
 '-x, -y, -z' 
 'x, y, -z' 
 'x, -y, z' 
 '-x, y, z' 
 '-z, -x, -y' 
 '-z, x, y' 
 'z, x, -y' 
 'z, -x, y' 
 '-y, -z, -x' 
 'y, -z, x' 
 '-y, z, x' 
 'y, z, -x' 
 '-y-1/2, -x-1/2, z-1/2' 
 'y-1/2, x-1/2, z-1/2' 
 '-y-1/2, x-1/2, -z-1/2' 
 'y-1/2, -x-1/2, -z-1/2' 
 '-x-1/2, -z-1/2, y-1/2' 
 'x-1/2, -z-1/2, -y-1/2' 
 'x-1/2, z-1/2, y-1/2' 
 '-x-1/2, z-1/2, -y-1/2' 
 '-z-1/2, -y-1/2, x-1/2' 
 '-z-1/2, y-1/2, -x-1/2' 
 'z-1/2, -y-1/2, -x-1/2' 
 'z-1/2, y-1/2, x-1/2' 
  
_cell_length_a                    10.9643(7) 
_cell_length_b                    10.9643(7) 
_cell_length_c                    10.9643(7) 
_cell_angle_alpha                 90.00 
_cell_angle_beta                  90.00 
_cell_angle_gamma                 90.00 
_cell_volume                      1318.08(15) 
_cell_formula_units_Z             1 
_cell_measurement_temperature     200(2) 
_cell_measurement_reflns_used     1629 
_cell_measurement_theta_min       6.45 
_cell_measurement_theta_max       22.89 
  
_exptl_crystal_description        block 
_exptl_crystal_colour             black 
_exptl_crystal_size_max           0.05 
_exptl_crystal_size_mid           0.04 
_exptl_crystal_size_min           0.03 
_exptl_crystal_density_meas       . 
_exptl_crystal_density_diffrn     5.693 
_exptl_crystal_density_method     'not measured' 
_exptl_crystal_F_000              1959 
_exptl_absorpt_coefficient_mu     30.469 
_exptl_absorpt_correction_type    'multi-scan'  
_exptl_absorpt_correction_T_min   0.2950 
_exptl_absorpt_correction_T_max   0.4330 
_exptl_absorpt_process_details    'SADABS (Sheldrick, 2008)' 
  
_exptl_special_details 
; 
 ? 
; 
  
_diffrn_ambient_temperature       200(2) 
_diffrn_radiation_wavelength      0.71073 
_diffrn_radiation_type            MoK\a 
_diffrn_radiation_source          'fine-focus sealed tube' 
_diffrn_radiation_monochromator   graphite 
_diffrn_measurement_device_type   'CCD area detector' 
_diffrn_measurement_method        'phi and omega scans' 
_diffrn_detector_area_resol_mean  ? 
_diffrn_standards_number          ? 
_diffrn_standards_interval_count  ? 
_diffrn_standards_interval_time   ? 
_diffrn_standards_decay_%         ? 
_diffrn_reflns_number             16830 
_diffrn_reflns_av_R_equivalents   0.0760 
_diffrn_reflns_av_sigmaI/netI     0.0141 
_diffrn_reflns_limit_h_min        -14 
_diffrn_reflns_limit_h_max        14 
_diffrn_reflns_limit_k_min        -14 
_diffrn_reflns_limit_k_max        14 
_diffrn_reflns_limit_l_min        -14 
_diffrn_reflns_limit_l_max        14 
_diffrn_reflns_theta_min          2.63 
_diffrn_reflns_theta_max          28.45 
_reflns_number_total              327 
_reflns_number_gt                 284 
_reflns_threshold_expression      >2sigma(I) 
  
_computing_data_collection        'Bruker SMART' 
_computing_cell_refinement        'Bruker SMART' 
_computing_data_reduction         'Bruker SAINT' 
_computing_structure_solution     'SHELXS-97 (Sheldrick, 1990)' 
_computing_structure_refinement   'SHELXL-97 (Sheldrick, 1997)' 
_computing_molecular_graphics     'Bruker SHELXTL' 
_computing_publication_material   'Bruker SHELXTL' 
  
_refine_special_details 
; 
 Refinement of F^2^ against ALL reflections.  The weighted R-factor wR and 
 goodness of fit S are based on F^2^, conventional R-factors R are based 
 on F, with F set to zero for negative F^2^. The threshold expression of 
 F^2^ > 2sigma(F^2^) is used only for calculating R-factors(gt) etc. and is 
 not relevant to the choice of reflections for refinement.  R-factors based 
 on F^2^ are statistically about twice as large as those based on F, and R- 
 factors based on ALL data will be even larger. 
; 
  
_refine_ls_structure_factor_coef  Fsqd 
_refine_ls_matrix_type            full 
_refine_ls_weighting_scheme       calc 
_refine_ls_weighting_details 
 'calc w=1/[\s^2^(Fo^2^)+(0.0111P)^2^+2.9634P] where P=(Fo^2^+2Fc^2^)/3' 
_atom_sites_solution_primary      direct 
_atom_sites_solution_secondary    difmap 
_atom_sites_solution_hydrogens    . 
_refine_ls_hydrogen_treatment     . 
_refine_ls_extinction_method      SHELXL 
_refine_ls_extinction_coef        0.00036(5) 
_refine_ls_extinction_expression 
 'Fc^*^=kFc[1+0.001xFc^2^\l^3^/sin(2\q)]^-1/4^' 
_refine_ls_number_reflns          327 
_refine_ls_number_parameters      18 
_refine_ls_number_restraints      0 
_refine_ls_R_factor_all           0.0180 
_refine_ls_R_factor_gt            0.0138 
_refine_ls_wR_factor_ref          0.0314 
_refine_ls_wR_factor_gt           0.0298 
_refine_ls_goodness_of_fit_ref    1.116 
_refine_ls_restrained_S_all       1.116 
_refine_ls_shift/su_max           0.000 
_refine_ls_shift/su_mean          0.000 
  
loop_ 
 _atom_site_label 
 _atom_site_type_symbol 
 _atom_site_fract_x 
 _atom_site_fract_y 
 _atom_site_fract_z 
 _atom_site_U_iso_or_equiv 
 _atom_site_adp_type 
 _atom_site_occupancy 
 _atom_site_symmetry_multiplicity 
 _atom_site_calc_flag 
 _atom_site_refinement_flags 
 _atom_site_disorder_assembly 
 _atom_site_disorder_group 
Ge1 Ge 0.0000 0.30334(4) 0.11719(4) 0.01230(14) Uani 1 2 d S . . 
Ge2 Ge 0.18370(3) 0.18370(3) 0.18370(3) 0.01156(15) Uani 1 3 d S . . 
Ge3 Ge 0.2500 0.0000 0.5000 0.0136(3) Uani 0.393(10) 8 d SP . . 
Cd3 Cd 0.2500 0.0000 0.5000 0.0136(3) Uani 0.607(10) 8 d SP . . 
Cs1 Cs 0.0000 0.2500 0.5000 0.02035(17) Uani 1 8 d S . . 
Cs2 Cs 0.0000 0.0000 0.0000 0.0117(3) Uani 0.898(4) 24 d SP . . 
  
loop_ 
 _atom_site_aniso_label 
 _atom_site_aniso_U_11 
 _atom_site_aniso_U_22 
 _atom_site_aniso_U_33 
 _atom_site_aniso_U_23 
 _atom_site_aniso_U_13 
 _atom_site_aniso_U_12 
Ge1 0.0115(2) 0.0122(3) 0.0132(3) 0.00034(19) 0.000 0.000 
Ge2 0.01156(15) 0.01156(15) 0.01156(15) -0.00017(12) -0.00017(12) -0.00017(12) 
Ge3 0.0158(4) 0.0125(3) 0.0125(3) 0.000 0.000 0.000 
Cd3 0.0158(4) 0.0125(3) 0.0125(3) 0.000 0.000 0.000 
Cs1 0.0226(2) 0.0159(3) 0.0226(2) 0.000 0.000 0.000 
Cs2 0.0117(3) 0.0117(3) 0.0117(3) 0.000 0.000 0.000 
  
_geom_special_details 
; 
 All esds (except the esd in the dihedral angle between two l.s. planes) 
 are estimated using the full covariance matrix.  The cell esds are taken 
 into account individually in the estimation of esds in distances, angles 
 and torsion angles; correlations between esds in cell parameters are only 
 used when they are defined by crystal symmetry.  An approximate (isotropic) 
 treatment of cell esds is used for estimating esds involving l.s. planes. 
; 
  
loop_ 
 _geom_bond_atom_site_label_1 
 _geom_bond_atom_site_label_2 
 _geom_bond_distance 
 _geom_bond_site_symmetry_2 
 _geom_bond_publ_flag 
Ge1 Ge2 2.5118(4) . ? 
Ge1 Ge2 2.5118(4) 28 ? 
Ge1 Ge1 2.5698(10) 26 ? 
Ge1 Cd3 2.6019(5) 9 ? 
Ge1 Ge3 2.6019(5) 9 ? 
Ge1 Cs2 3.5654(5) . ? 
Ge1 Cs1 3.7167(4) 9 ? 
Ge1 Cs1 3.7167(4) 33_565 ? 
Ge1 Cs1 4.2378(5) . ? 
Ge2 Ge1 2.5118(4) 9 ? 
Ge2 Ge1 2.5118(4) 5 ? 
Ge2 Ge2 2.5183(11) 14 ? 
Ge2 Cs2 3.4885(6) . ? 
Ge2 Cs1 4.0758(3) 9 ? 
Ge2 Cs1 4.0758(3) . ? 
Ge2 Cs1 4.0758(3) 5 ? 
Ge3 Ge1 2.6019(5) 45_666 ? 
Ge3 Ge1 2.6019(5) 5 ? 
Ge3 Ge1 2.6019(5) 46_656 ? 
Ge3 Ge1 2.6019(5) 6_556 ? 
Ge3 Cs1 3.8765(3) 29_656 ? 
Ge3 Cs1 3.8765(2) 25_556 ? 
Ge3 Cs1 3.8765(2) . ? 
Ge3 Cs1 3.8765(2) 5 ? 
Cs1 Ge1 3.7167(4) 30 ? 
Cs1 Ge1 3.7167(4) 37_666 ? 
Cs1 Ge1 3.7167(4) 5 ? 
Cs1 Ge1 3.7167(4) 14 ? 
Cs1 Ge1 3.7167(4) 29_556 ? 
Cs1 Ge1 3.7167(4) 38_566 ? 
Cs1 Ge1 3.7167(4) 6_556 ? 
Cs1 Ge1 3.7167(4) 13_455 ? 
Cs1 Cd3 3.8765(3) 33_566 ? 
Cs1 Cd3 3.8765(2) 25_556 ? 
Cs1 Ge3 3.8765(3) 33_566 ? 
Cs1 Ge3 3.8765(2) 25_556 ? 
Cs2 Ge2 3.4885(6) 25 ? 
Cs2 Ge2 3.4885(6) 28 ? 
Cs2 Ge2 3.4885(6) 4 ? 
Cs2 Ge2 3.4885(6) 27 ? 
Cs2 Ge2 3.4885(6) 3 ? 
Cs2 Ge2 3.4885(6) 26 ? 
Cs2 Ge2 3.4885(6) 2 ? 
Cs2 Ge1 3.5654(5) 25 ? 
Cs2 Ge1 3.5654(5) 5 ? 
Cs2 Ge1 3.5654(5) 9 ? 
Cs2 Ge1 3.5654(5) 33 ? 
  
loop_ 
 _geom_angle_atom_site_label_1 
 _geom_angle_atom_site_label_2 
 _geom_angle_atom_site_label_3 
 _geom_angle 
 _geom_angle_site_symmetry_1 
 _geom_angle_site_symmetry_3 
 _geom_angle_publ_flag 
Ge2 Ge1 Ge2 106.62(2) . 28 ? 
Ge2 Ge1 Ge1 106.876(12) . 26 ? 
Ge2 Ge1 Ge1 106.876(12) 28 26 ? 
Ge2 Ge1 Cd3 105.684(17) . 9 ? 
Ge2 Ge1 Cd3 105.684(18) 28 9 ? 
Ge1 Ge1 Cd3 124.031(10) 26 9 ? 
Ge2 Ge1 Ge3 105.684(17) . 9 ? 
Ge2 Ge1 Ge3 105.684(18) 28 9 ? 
Ge1 Ge1 Ge3 124.031(10) 26 9 ? 
Cd3 Ge1 Ge3 0.0 9 9 ? 
Ge2 Ge1 Cs2 67.509(16) . . ? 
Ge2 Ge1 Cs2 67.510(16) 28 . ? 
Ge1 Ge1 Cs2 68.877(7) 26 . ? 
Cd3 Ge1 Cs2 167.092(18) 9 . ? 
Ge3 Ge1 Cs2 167.092(18) 9 . ? 
Ge2 Ge1 Cs1 79.163(7) . 9 ? 
Ge2 Ge1 Cs1 174.108(15) 28 9 ? 
Ge1 Ge1 Cs1 69.775(7) 26 9 ? 
Cd3 Ge1 Cs1 73.303(9) 9 9 ? 
Ge3 Ge1 Cs1 73.303(9) 9 9 ? 
Cs2 Ge1 Cs1 114.619(9) . 9 ? 
Ge2 Ge1 Cs1 174.108(15) . 33_565 ? 
Ge2 Ge1 Cs1 79.162(7) 28 33_565 ? 
Ge1 Ge1 Cs1 69.775(7) 26 33_565 ? 
Cd3 Ge1 Cs1 73.303(9) 9 33_565 ? 
Ge3 Ge1 Cs1 73.303(9) 9 33_565 ? 
Cs2 Ge1 Cs1 114.619(9) . 33_565 ? 
Cs1 Ge1 Cs1 95.037(10) 9 33_565 ? 
Ge2 Ge1 Cs1 68.925(11) . . ? 
Ge2 Ge1 Cs1 68.925(11) 28 . ? 
Ge1 Ge1 Cs1 172.068(6) 26 . ? 
Cd3 Ge1 Cs1 63.900(10) 9 . ? 
Ge3 Ge1 Cs1 63.900(10) 9 . ? 
Cs2 Ge1 Cs1 103.192(11) . . ? 
Cs1 Ge1 Cs1 114.990(9) 9 . ? 
Cs1 Ge1 Cs1 114.990(9) 33_565 . ? 
Ge1 Ge2 Ge1 109.731(16) . 9 ? 
Ge1 Ge2 Ge1 109.730(16) . 5 ? 
Ge1 Ge2 Ge1 109.730(16) 9 5 ? 
Ge1 Ge2 Ge2 109.211(16) . 14 ? 
Ge1 Ge2 Ge2 109.211(16) 9 14 ? 
Ge1 Ge2 Ge2 109.211(16) 5 14 ? 
Ge1 Ge2 Cs2 70.789(16) . . ? 
Ge1 Ge2 Cs2 70.789(16) 9 . ? 
Ge1 Ge2 Cs2 70.789(16) 5 . ? 
Ge2 Ge2 Cs2 180.00(4) 14 . ? 
Ge1 Ge2 Cs1 63.589(9) . 9 ? 
Ge1 Ge2 Cs1 75.974(10) 9 9 ? 
Ge1 Ge2 Cs1 172.810(10) 5 9 ? 
Ge2 Ge2 Cs1 72.005(8) 14 9 ? 
Cs2 Ge2 Cs1 107.995(8) . 9 ? 
Ge1 Ge2 Cs1 75.973(10) . . ? 
Ge1 Ge2 Cs1 172.810(10) 9 . ? 
Ge1 Ge2 Cs1 63.589(9) 5 . ? 
Ge2 Ge2 Cs1 72.005(8) 14 . ? 
Cs2 Ge2 Cs1 107.995(7) . . ? 
Cs1 Ge2 Cs1 110.906(7) 9 . ? 
Ge1 Ge2 Cs1 172.811(10) . 5 ? 
Ge1 Ge2 Cs1 63.589(9) 9 5 ? 
Ge1 Ge2 Cs1 75.974(10) 5 5 ? 
Ge2 Ge2 Cs1 72.005(8) 14 5 ? 
Cs2 Ge2 Cs1 107.995(8) . 5 ? 
Cs1 Ge2 Cs1 110.906(7) 9 5 ? 
Cs1 Ge2 Cs1 110.906(7) . 5 ? 
Ge1 Ge3 Ge1 108.253(10) 45_666 5 ? 
Ge1 Ge3 Ge1 111.94(2) 45_666 46_656 ? 
Ge1 Ge3 Ge1 108.253(10) 5 46_656 ? 
Ge1 Ge3 Ge1 108.253(10) 45_666 6_556 ? 
Ge1 Ge3 Ge1 111.94(2) 5 6_556 ? 
Ge1 Ge3 Ge1 108.253(10) 46_656 6_556 ? 
Ge1 Ge3 Cs1 66.688(6) 45_666 29_656 ? 
Ge1 Ge3 Cs1 169.032(10) 5 29_656 ? 
Ge1 Ge3 Cs1 66.688(7) 46_656 29_656 ? 
Ge1 Ge3 Cs1 79.032(10) 6_556 29_656 ? 
Ge1 Ge3 Cs1 169.032(10) 45_666 25_556 ? 
Ge1 Ge3 Cs1 66.688(7) 5 25_556 ? 
Ge1 Ge3 Cs1 79.032(10) 46_656 25_556 ? 
Ge1 Ge3 Cs1 66.688(7) 6_556 25_556 ? 
Cs1 Ge3 Cs1 120.0 29_656 25_556 ? 
Ge1 Ge3 Cs1 79.032(10) 45_666 . ? 
Ge1 Ge3 Cs1 66.688(6) 5 . ? 
Ge1 Ge3 Cs1 169.032(10) 46_656 . ? 
Ge1 Ge3 Cs1 66.688(6) 6_556 . ? 
Cs1 Ge3 Cs1 120.0 29_656 . ? 
Cs1 Ge3 Cs1 90.0 25_556 . ? 
Ge1 Ge3 Cs1 66.688(7) 45_666 5 ? 
Ge1 Ge3 Cs1 79.032(10) 5 5 ? 
Ge1 Ge3 Cs1 66.688(6) 46_656 5 ? 
Ge1 Ge3 Cs1 169.032(10) 6_556 5 ? 
Cs1 Ge3 Cs1 90.0 29_656 5 ? 
Cs1 Ge3 Cs1 120.0 25_556 5 ? 
Cs1 Ge3 Cs1 120.0 . 5 ? 
Ge1 Cs1 Ge1 160.915(15) 30 37_666 ? 
Ge1 Cs1 Ge1 40.450(14) 30 5 ? 
Ge1 Cs1 Ge1 122.950(6) 37_666 5 ? 
Ge1 Cs1 Ge1 122.950(6) 30 14 ? 
Ge1 Cs1 Ge1 40.450(14) 37_666 14 ? 
Ge1 Cs1 Ge1 98.209(11) 5 14 ? 
Ge1 Cs1 Ge1 70.923(12) 30 29_556 ? 
Ge1 Cs1 Ge1 122.950(6) 37_666 29_556 ? 
Ge1 Cs1 Ge1 84.962(10) 5 29_556 ? 
Ge1 Cs1 Ge1 160.915(15) 14 29_556 ? 
Ge1 Cs1 Ge1 122.950(6) 30 38_566 ? 
Ge1 Cs1 Ge1 70.923(12) 37_666 38_566 ? 
Ge1 Cs1 Ge1 160.915(15) 5 38_566 ? 
Ge1 Cs1 Ge1 84.962(10) 14 38_566 ? 
Ge1 Cs1 Ge1 98.209(11) 29_556 38_566 ? 
Ge1 Cs1 Ge1 84.962(10) 30 6_556 ? 
Ge1 Cs1 Ge1 98.209(11) 37_666 6_556 ? 
Ge1 Cs1 Ge1 70.923(12) 5 6_556 ? 
Ge1 Cs1 Ge1 122.950(6) 14 6_556 ? 
Ge1 Cs1 Ge1 40.450(14) 29_556 6_556 ? 
Ge1 Cs1 Ge1 122.950(6) 38_566 6_556 ? 
Ge1 Cs1 Ge1 98.209(11) 30 13_455 ? 
Ge1 Cs1 Ge1 84.962(10) 37_666 13_455 ? 
Ge1 Cs1 Ge1 122.950(6) 5 13_455 ? 
Ge1 Cs1 Ge1 70.923(12) 14 13_455 ? 
Ge1 Cs1 Ge1 122.950(6) 29_556 13_455 ? 
Ge1 Cs1 Ge1 40.450(14) 38_566 13_455 ? 
Ge1 Cs1 Ge1 160.915(15) 6_556 13_455 ? 
Ge1 Cs1 Cd3 158.705(7) 30 33_566 ? 
Ge1 Cs1 Cd3 40.009(7) 37_666 33_566 ? 
Ge1 Cs1 Cd3 158.705(7) 5 33_566 ? 
Ge1 Cs1 Cd3 73.916(6) 14 33_566 ? 
Ge1 Cs1 Cd3 96.388(6) 29_556 33_566 ? 
Ge1 Cs1 Cd3 40.009(7) 38_566 33_566 ? 
Ge1 Cs1 Cd3 96.388(6) 6_556 33_566 ? 
Ge1 Cs1 Cd3 73.916(6) 13_455 33_566 ? 
Ge1 Cs1 Cd3 40.009(7) 30 25_556 ? 
Ge1 Cs1 Cd3 158.705(7) 37_666 25_556 ? 
Ge1 Cs1 Cd3 73.916(6) 5 25_556 ? 
Ge1 Cs1 Cd3 158.705(7) 14 25_556 ? 
Ge1 Cs1 Cd3 40.009(7) 29_556 25_556 ? 
Ge1 Cs1 Cd3 96.388(6) 38_566 25_556 ? 
Ge1 Cs1 Cd3 73.916(6) 6_556 25_556 ? 
Ge1 Cs1 Cd3 96.388(6) 13_455 25_556 ? 
Cd3 Cs1 Cd3 120.0 33_566 25_556 ? 
Ge1 Cs1 Ge3 158.705(7) 30 33_566 ? 
Ge1 Cs1 Ge3 40.009(7) 37_666 33_566 ? 
Ge1 Cs1 Ge3 158.705(7) 5 33_566 ? 
Ge1 Cs1 Ge3 73.916(6) 14 33_566 ? 
Ge1 Cs1 Ge3 96.388(6) 29_556 33_566 ? 
Ge1 Cs1 Ge3 40.009(7) 38_566 33_566 ? 
Ge1 Cs1 Ge3 96.388(6) 6_556 33_566 ? 
Ge1 Cs1 Ge3 73.916(6) 13_455 33_566 ? 
Cd3 Cs1 Ge3 0.0 33_566 33_566 ? 
Cd3 Cs1 Ge3 120.0 25_556 33_566 ? 
Ge1 Cs1 Ge3 40.009(7) 30 25_556 ? 
Ge1 Cs1 Ge3 158.705(7) 37_666 25_556 ? 
Ge1 Cs1 Ge3 73.916(6) 5 25_556 ? 
Ge1 Cs1 Ge3 158.705(7) 14 25_556 ? 
Ge1 Cs1 Ge3 40.009(7) 29_556 25_556 ? 
Ge1 Cs1 Ge3 96.388(6) 38_566 25_556 ? 
Ge1 Cs1 Ge3 73.916(6) 6_556 25_556 ? 
Ge1 Cs1 Ge3 96.388(6) 13_455 25_556 ? 
Cd3 Cs1 Ge3 120.0 33_566 25_556 ? 
Cd3 Cs1 Ge3 0.0 25_556 25_556 ? 
Ge3 Cs1 Ge3 120.0 33_566 25_556 ? 
Ge2 Cs2 Ge2 180.000(9) . 25 ? 
Ge2 Cs2 Ge2 70.5 . 28 ? 
Ge2 Cs2 Ge2 109.5 25 28 ? 
Ge2 Cs2 Ge2 109.5 . 4 ? 
Ge2 Cs2 Ge2 70.5 25 4 ? 
Ge2 Cs2 Ge2 180.0 28 4 ? 
Ge2 Cs2 Ge2 70.5 . 27 ? 
Ge2 Cs2 Ge2 109.5 25 27 ? 
Ge2 Cs2 Ge2 109.5 28 27 ? 
Ge2 Cs2 Ge2 70.5 4 27 ? 
Ge2 Cs2 Ge2 109.5 . 3 ? 
Ge2 Cs2 Ge2 70.5 25 3 ? 
Ge2 Cs2 Ge2 70.5 28 3 ? 
Ge2 Cs2 Ge2 109.5 4 3 ? 
Ge2 Cs2 Ge2 180.0 27 3 ? 
Ge2 Cs2 Ge2 70.5 . 26 ? 
Ge2 Cs2 Ge2 109.5 25 26 ? 
Ge2 Cs2 Ge2 109.5 28 26 ? 
Ge2 Cs2 Ge2 70.5 4 26 ? 
Ge2 Cs2 Ge2 109.5 27 26 ? 
Ge2 Cs2 Ge2 70.5 3 26 ? 
Ge2 Cs2 Ge2 109.5 . 2 ? 
Ge2 Cs2 Ge2 70.5 25 2 ? 
Ge2 Cs2 Ge2 70.5 28 2 ? 
Ge2 Cs2 Ge2 109.5 4 2 ? 
Ge2 Cs2 Ge2 70.5 27 2 ? 
Ge2 Cs2 Ge2 109.5 3 2 ? 
Ge2 Cs2 Ge2 180.000(9) 26 2 ? 
Ge2 Cs2 Ge1 138.298(4) . 25 ? 
Ge2 Cs2 Ge1 41.702(4) 25 25 ? 
Ge2 Cs2 Ge1 138.298(4) 28 25 ? 
Ge2 Cs2 Ge1 41.702(4) 4 25 ? 
Ge2 Cs2 Ge1 70.701(6) 27 25 ? 
Ge2 Cs2 Ge1 109.299(6) 3 25 ? 
Ge2 Cs2 Ge1 109.299(6) 26 25 ? 
Ge2 Cs2 Ge1 70.701(6) 2 25 ? 
Ge2 Cs2 Ge1 41.702(4) . 5 ? 
Ge2 Cs2 Ge1 138.298(4) 25 5 ? 
Ge2 Cs2 Ge1 70.701(6) 28 5 ? 
Ge2 Cs2 Ge1 109.299(6) 4 5 ? 
Ge2 Cs2 Ge1 41.702(4) 27 5 ? 
Ge2 Cs2 Ge1 138.298(4) 3 5 ? 
Ge2 Cs2 Ge1 109.299(6) 26 5 ? 
Ge2 Cs2 Ge1 70.701(6) 2 5 ? 
Ge1 Cs2 Ge1 109.643(6) 25 5 ? 
Ge2 Cs2 Ge1 41.702(4) . 9 ? 
Ge2 Cs2 Ge1 138.298(4) 25 9 ? 
Ge2 Cs2 Ge1 109.299(6) 28 9 ? 
Ge2 Cs2 Ge1 70.701(6) 4 9 ? 
Ge2 Cs2 Ge1 70.701(6) 27 9 ? 
Ge2 Cs2 Ge1 109.299(6) 3 9 ? 
Ge2 Cs2 Ge1 41.702(4) 26 9 ? 
Ge2 Cs2 Ge1 138.298(4) 2 9 ? 
Ge1 Cs2 Ge1 109.643(6) 25 9 ? 
Ge1 Cs2 Ge1 70.357(6) 5 9 ? 
Ge2 Cs2 Ge1 138.298(4) . 33 ? 
Ge2 Cs2 Ge1 41.702(4) 25 33 ? 
Ge2 Cs2 Ge1 70.701(6) 28 33 ? 
Ge2 Cs2 Ge1 109.299(6) 4 33 ? 
Ge2 Cs2 Ge1 109.299(6) 27 33 ? 
Ge2 Cs2 Ge1 70.701(6) 3 33 ? 
Ge2 Cs2 Ge1 138.298(4) 26 33 ? 
Ge2 Cs2 Ge1 41.702(4) 2 33 ? 
Ge1 Cs2 Ge1 70.357(6) 25 33 ? 
Ge1 Cs2 Ge1 109.643(6) 5 33 ? 
Ge1 Cs2 Ge1 180.000(14) 9 33 ? 
  
_diffrn_measured_fraction_theta_max    1.000 
_diffrn_reflns_theta_full              28.45 
_diffrn_measured_fraction_theta_full   1.000 
_refine_diff_density_max    0.625 
_refine_diff_density_min   -0.556 
_refine_diff_density_rms    0.125 
